# Supplementary material for: Comparative Genomics of Prophages Sato and Sole Expands the Genetic Diversity Found in the Genus Betatectivirus
Source: Microorganisms. 2021 Jun 19;9(6):1335. doi: 10.3390/microorganisms9061335 (PMC8234876; doi:10.3390/microorganisms9061335)
Supplement: Supplementary file 1 [file microorganisms-09-01335-s001.zip]

Archive with 1 entries (1 files):
- microorganisms-1233108-supplementary.pdf
